# Supplementary material for: Changes in Sport Nutrition Knowledge, Attitudes/Beliefs and Behaviors Following a Two-Year Sport Nutrition Education and Life-Skills Intervention among High School Soccer Players
Source: Nutrients. 2018 Nov 2;10(11):1636. doi: 10.3390/nu10111636 (PMC6266993; doi:10.3390/nu10111636)
Supplement: Supplementary file 1 [file nutrients-10-01636-s001.zip]

Archive with 1 entries (1 files):
- nutrients-370927-supplementary.pptx
